# Supplementary material for: Causal associations and potential mechanisms between inflammatory skin diseases and IgA nephropathy: a bi-directional Mendelian randomization study
Source: Front Genet. 2024 Jul 25;15:1402302. doi: 10.3389/fgene.2024.1402302 (PMC11306082; doi:10.3389/fgene.2024.1402302)
Supplement: Supplementary file 6 [file Table1.XLSX]

## Sheet: AD-IgAN
Exposure	outcome	SNP	effect_allele	other_allele	eaf.exposure	eaf.outcome	beta.exposure	beta.outcome	se.exposure	se.outcome	pval.exposure	pval.outcome	F_value
AD	IgAN	rs10208309	G	C	0.2464	0.170393	0.1174	0.0039	0.0211	0.0141	2.73798e-08	0.779701	30.9579
AD	IgAN	rs11236814	T	A	0.1172	0.16257	-0.197	-0.0076	0.0285	0.0194	4.77639e-12	0.694201	47.7796
AD	IgAN	rs117137535	A	G	0.03965	0.029279	0.3046	0.0403	0.048	0.0396	2.13201e-10	0.3088	40.2696
AD	IgAN	rs12731336	G	A	0.9542	0.954798	-0.2989	-0.0323	0.0443	0.0282	1.42889e-11	0.2513	45.5244
AD	IgAN	rs2227472	C	T	0.5583	0.541361	0.1167	0.0038	0.0183	0.0118	1.766e-10	0.747699	40.6668
AD	IgAN	rs2236506	A	G	0.8056	0.654545	0.1848	0.0282	0.0232	0.0136	1.71514e-15	0.0380303	63.4495
AD	IgAN	rs28371176	G	A	0.05029	0.0881962	-0.2502	0.0111	0.044	0.0205	1.276e-08	0.5874	32.3347
AD	IgAN	rs34666276	C	T	0.4252	0.314699	0.1352	0.015	0.0183	0.0121	1.34586e-13	0.2144	54.5822
AD	IgAN	rs5792371	TG	T	0.4445	0.319542	0.1299	-0.0144	0.0183	0.0123	1.13501e-12	0.2413	50.3867
AD	IgAN	rs58453446	C	G	0.2519	0.242239	-0.1233	-0.015	0.0209	0.0122	3.79997e-09	0.2199	34.8044
AD	IgAN	rs61814899	A	G	0.007892	0.027576	0.68	0.0643	0.1076	0.0321	2.64801e-10	0.0447497	39.9386
AD	IgAN	rs61839660	T	C	0.04047	0.0829217	0.2694	0.0393	0.0468	0.0195	8.58994e-09	0.04402	33.1363
AD	IgAN	rs6534340	C	A	0.3088	0.316118	-0.1264	0.0016	0.0197	0.0126	1.494e-10	0.9007	41.1682
AD	IgAN	rs6543132	G	A	0.8094	0.728798	-0.1398	-0.0264	0.0231	0.014	1.51401e-09	0.0600703	36.6261
AD	IgAN	rs6991991	C	T	0.6812	0.584194	-0.1086	-0.0061	0.0194	0.0122	2.21998e-08	0.6175	31.3369
AD	IgAN	rs72696990	C	T	0.009409	0.0137165	0.7641	-0.0554	0.0993	0.0488	1.39187e-14	0.2567	59.2109
AD	IgAN	rs77531520	T	C	0.0691	0.0359252	0.24	0.0236	0.036	0.0339	2.64119e-11	0.4869	44.4444
AD	IgAN	rs7936070	T	G	0.4154	0.460424	0.1588	-0.0035	0.0184	0.0117	5.04894e-18	0.7621	74.4844
AD	IgAN	rs8108687	G	A	0.7244	0.725271	0.1118	-0.0022	0.0204	0.0129	4.20301e-08	0.865	30.0347
AD	IgAN	rs847	C	T	0.6358	0.749155	-0.1219	-0.0004	0.0189	0.0151	1.10499e-10	0.9793	41.5991

## Sheet: Acne-IgAN
Exposure	Outcome	SNP	effect_allele	other_allele	eaf.exposure	eaf.outcome	beta.exposure	beta.outcome	se.exposure	se.outcome	pval.exposure	pval.outcome	F_value
Acne	IgAN	rs11122456	G	A	0.5651	0.512101	-0.1929	0.0255	0.0406	0.012	2.05902e-06	0.0331803	22.5742
Acne	IgAN	rs1256580	C	G	0.1553	0.19835	0.2983	0.0253	0.056	0.0162	1.01e-07	0.1184	28.3746
Acne	IgAN	rs17083517	T	A	0.08036	0.10088	0.3559	0.018	0.0768	0.0208	3.61302e-06	0.3875	21.475
Acne	IgAN	rs17107204	C	T	0.01636	0.0221505	0.7986	0.0015	0.1707	0.0328	2.90797e-06	0.963	21.8873
Acne	IgAN	rs36034702	T	C	0.1404	0.137293	-0.2839	0.0093	0.0593	0.0159	1.71002e-06	0.559899	22.9204
Acne	IgAN	rs4588085	T	C	0.37	0.417783	0.1941	0.0026	0.042	0.0118	3.83804e-06	0.8249	21.3576
Acne	IgAN	rs4760791	G	A	0.4539	0.564261	-0.2245	-0.0041	0.0411	0.0124	4.62498e-08	0.740099	29.8366
Acne	IgAN	rs60781382	T	C	0.164	0.205799	0.2496	-0.0039	0.0546	0.0165	4.80596e-06	0.8137	20.898
Acne	IgAN	rs62371716	T	C	0.02135	0.0271932	0.7222	-0.0841	0.152	0.0367	2.01702e-06	0.02174	22.575
Acne	IgAN	rs72654393	T	C	0.05715	0.0499126	0.4321	0.0283	0.0899	0.0305	1.521e-06	0.3539	23.102
Acne	IgAN	rs74838816	G	A	0.02916	0.0177452	0.5932	-0.0604	0.1245	0.0517	1.87599e-06	0.2423	22.702

## Sheet: Psoriasis-IgAN
Exposure	Outcome	SNP	effect_allele	other_allele	eaf.exposure	eaf.outcome	beta.exposure	beta.outcome	se.exposure	se.outcome	pval.exposure	pval.outcome	F_value
Psoriasis	IgAN	rs10829130	A	G	0.11	0.129588	0.1965	0.004	0.0359	0.0177	4.24102e-08	0.8195	29.9596
Psoriasis	IgAN	rs12188300	T	A	0.05898	0.0849258	0.4331	0.0015	0.0495	0.0199	2.24388e-18	0.9381	76.5537
Psoriasis	IgAN	rs12713428	C	A	0.2487	0.171109	0.1694	0.0017	0.0261	0.0139	8.10774e-11	0.9035	42.1256
Psoriasis	IgAN	rs13210419	A	G	0.05858	0.0550856	1.1157	-0.0083	0.0511	0.0223	1.10408e-105	0.7099	476.709
Psoriasis	IgAN	rs1611309	T	C	0.6266	0.716487	0.241	-0.0048	0.0267	0.0137	1.60214e-19	0.728201	81.4726
Psoriasis	IgAN	rs17728338	A	G	0.07331	0.0721322	0.3092	0.0105	0.0439	0.0266	1.76198e-12	0.692599	49.6078
Psoriasis	IgAN	rs181316459	C	G	0.04736	0.343751	0.3544	0.1447	0.0553	0.154	1.49699e-10	0.3472	41.0712
Psoriasis	IgAN	rs2021511	T	C	0.2664	0.225191	-0.1387	-0.0246	0.0254	0.013	4.74701e-08	0.0580003	29.8185
Psoriasis	IgAN	rs28752856	G	C	0.1106	0.1111	0.833	0.1239	0.0393	0.1842	5.90065e-100	0.5012	449.267
Psoriasis	IgAN	rs28998802	A	G	0.1851	0.114188	0.1672	-0.0315	0.0289	0.0169	7.40696e-09	0.0624799	33.4716
Psoriasis	IgAN	rs4713605	A	T	0.3321	0.379193	0.1526	-0.0081	0.0241	0.0121	2.34698e-10	0.499501	40.0936
Psoriasis	IgAN	rs4947309	T	A	0.2334	0.234	0.5524	0.1928	0.0274	0.1347	3.86189e-90	0.1523	406.449
Psoriasis	IgAN	rs60600003	G	T	0.1017	0.101132	0.2128	0.0029	0.0372	0.0194	1.033e-08	0.8827	32.7233
Psoriasis	IgAN	rs9481169	T	G	0.07817	0.0775013	0.2515	-0.0175	0.0422	0.021	2.46899e-09	0.4069	35.5182

## Sheet: IgAN-AD
Exposure	Outcome	SNP	effect_allele	other_allele	eaf.exposure	eaf.outcome	beta.exposure	beta.outcome	se.exposure	se.outcome	pval.exposure	pval.outcome	F_value
IgAN	AD	rs140069999	A	G	0.0496837	0.0188	-0.2748	-0.0641	0.0471	0.0667	5.292e-09	0.3363	34.0402
IgAN	AD	rs1606888	G	A	0.846015	0.8712	0.0861	0.0337	0.0154	0.027	2.49402e-08	0.2119	31.2583
IgAN	AD	rs1611236	A	G	0.290306	0.2235	-0.0698	0.0082	0.0125	0.0225	2.22198e-08	0.714301	31.1811
IgAN	AD	rs2524075	T	C	0.267453	0.2138	-0.1067	0.0462	0.0132	0.0226	7.27947e-16	0.0408903	65.3403
IgAN	AD	rs2885134	G	A	0.0243264	0.008671	0.2128	0.0174	0.0358	0.0995	2.73602e-09	0.8614	35.3327
IgAN	AD	rs3129962	A	G	0.114301	0.06789	-0.1401	-0.0697	0.0174	0.0448	7.18125e-16	0.1193	64.8303
IgAN	AD	rs519662	C	T	0.782075	0.2156	-0.0822	0.0078	0.0142	0.0221	7.31392e-09	0.723601	33.5094
IgAN	AD	rs56254331	C	A	0.184425	0.2218	-0.1281	-0.0113	0.0156	0.0219	2.09701e-16	0.604301	67.4294
IgAN	AD	rs9266216	T	C	0.685248	0.7227	0.1292	0.0047	0.012	0.0217	5.44628e-27	0.8292	115.921

## Sheet: IgAN-Acne
Exposure	Outcome	SNP	effect_allele	other_allele	eaf.exposure	eaf.outcome	beta.exposure	beta.outcome	se.exposure	se.outcome	pval.exposure	pval.outcome	F_value
IgAN	Acne	rs140069999	A	G	0.0496837	0.0189	-0.2748	0.0091	0.0471	0.1472	5.292e-09	0.9506	34.0402
IgAN	Acne	rs1606888	G	A	0.846015	0.8714	0.0861	0.0679	0.0154	0.06	2.49402e-08	0.2574	31.2583
IgAN	Acne	rs1611236	A	G	0.290306	0.2235	-0.0698	0.0093	0.0125	0.0504	2.22198e-08	0.8529	31.1811
IgAN	Acne	rs2524075	T	C	0.267453	0.2143	-0.1067	-0.0665	0.0132	0.0504	7.27947e-16	0.1871	65.3403
IgAN	Acne	rs2885134	G	A	0.0243264	0.008699	0.2128	0.2122	0.0358	0.2228	2.73602e-09	0.3408	35.3327
IgAN	Acne	rs3129962	A	G	0.114301	0.06805	-0.1401	-0.0046	0.0174	0.1003	7.18125e-16	0.9635	64.8303
IgAN	Acne	rs519662	C	T	0.782075	0.2153	-0.0822	0.0338	0.0142	0.0491	7.31392e-09	0.4907	33.5094
IgAN	Acne	rs56254331	C	A	0.184425	0.2218	-0.1281	-0.0169	0.0156	0.0486	2.09701e-16	0.7271	67.4294
IgAN	Acne	rs9266216	T	C	0.685248	0.7224	0.1292	0.0132	0.012	0.0483	5.44628e-27	0.7843	115.921

## Sheet: IgAN-Psoriasis
Exposure	Outcome	SNP	effect_allele	other_allele	eaf.exposure	eaf.outcome	beta.exposure	beta.outcome	se.exposure	se.outcome	pval.exposure	pval.outcome	F_value
IgAN	Psoriasis	rs140069999	A	G	0.0496837	0.01891	-0.2748	-0.0437	0.0471	0.0825	5.292e-09	0.5961	34.0402
IgAN	Psoriasis	rs1606888	G	A	0.846015	0.8713	0.0861	0.0191	0.0154	0.0334	2.49402e-08	0.566899	31.2583
IgAN	Psoriasis	rs1611236	A	G	0.290306	0.2234	-0.0698	-0.0478	0.0125	0.0278	2.22198e-08	0.0853906	31.1811
IgAN	Psoriasis	rs2524075	T	C	0.267453	0.2143	-0.1067	-0.058	0.0132	0.0279	7.27947e-16	0.0375198	65.3403
IgAN	Psoriasis	rs2885134	G	A	0.0243264	0.00868	0.2128	-0.0336	0.0358	0.1204	2.73602e-09	0.7802	35.3327
IgAN	Psoriasis	rs519662	C	T	0.782075	0.2153	-0.0822	-0.0406	0.0142	0.0273	7.31392e-09	0.1372	33.5094
IgAN	Psoriasis	rs56254331	C	A	0.184425	0.2218	-0.1281	0.0102	0.0156	0.027	2.09701e-16	0.705	67.4294
